# Supplementary material for: Impact of the workforce allocation on the technical performance of mental health services: the collective case of Helsinki-Uusimaa (Finland)
Source: Health Res Policy Syst. 2023 Oct 23;21:108. doi: 10.1186/s12961-023-01061-y (PMC10594770; doi:10.1186/s12961-023-01061-y)
Supplement: Supplementary file 2 — Additional file 2: Regression Analysis Dataset. [file 12961_2023_1061_MOESM2_ESM.xlsx]

## Sheet: R1-R2
DESDE_code	Beds	Users	Days
R2	18	684	5200
R1	18	48	6591
R2	15	240	3229
R2	15	315	4435
R2	15	325	4406
R2	10	439	2456
R2	15	233	3806
R2	20	265	3926
R1	16	65	5237
R2	12	160	4293
R2	14	195	4456
R2	14	212	4631
R2	14	142	3735
R2	12	208	4277
R2	12	167	4286
R2	12	134	4043
R2	12	200	4228
R2	12	226	4436
R2	12	144	4409
R2	12	121	4417
R2	12	155	4439

## Sheet: R9-R13
DESDE_code	Beds	Users	Days
R12	8	2	730
R11	40	32	11680
R12	20	17	6200
R11	28	150	6414
R13	26	49	7411
R12	25	23	7520
R11	21	21	7514
R11	15	15	5475
R12	51	45	15621
R12	20	21	6395
R11	91	73	22828
R12	8	9	2917
R11	78	78	28341
R11	43	45	16311
R11	34	35	12661
R11	57	59	21197
R11	49	48	17936
R11	47	47	17083
R11	57	48	16611
R11	12	32	4380
R13	10	10	3650
R12	40	47	12219
R12	17	24	6497
R11	16	64	23654
R9	6	6	2190
R11	14	14	5110
R11	23	23	7923
R11	18	24	6272
R11	17	87	5124

## Sheet: O8_O10
DESDE_code	Users	Contacts
O9	368	3662
O9	1152	12682
O9	108	2327
O9	561	11244
O10	1083	9635
O9	1644	1626
O9	1981	15420
O9	628	9892
O9	314	3135
O9	1342	16200
O9	671	5031
O9	81	3095
O9	60	3146
O9	37	1946
O9	873	5823
O9	661	4837
O9	239	3536
O9	739	6295
O9	293	2313
O9	421	4488
O9	413	4661
O9	1054	6212
O8	674	24242
O10	1164	11437
O8	55	7351
O9	2724	29902
O9	1710	18327
O9	2129	19685
O9	3248	29063
O9	2245	22649
O9	329	2336
O9	675	9689
