# Supplementary material for: Impact of the workforce allocation on the technical performance of mental health services: the collective case of Helsinki-Uusimaa (Finland)
Source: Health Res Policy Syst. 2023 Oct 23;21:108. doi: 10.1186/s12961-023-01061-y (PMC10594770; doi:10.1186/s12961-023-01061-y)
Supplement: Supplementary file 3 — Additional file 3: DSS Dataset. [file 12961_2023_1061_MOESM3_ESM.xlsx]

## Sheet: R1-R2
ID	DESDE_CODE	Psychiatrists	PsyTraining	Nurses	Psychologists	SocialWorkers	OccupationalTherap	OtherProf	Users	Contacts	LengthStay
106	R1	0.0555556	0	0.611111	0.05	0.0305556	0	0.611111	2.66667	4.38889	83.4304
107	R1	0.0625	0	0.625	0.0625	0.0625	0.0625	0.375	4.0625	2.625	124.69
192	R2	0.111111	0	0.666667	0	0.0388889	0	0.444444	38	43.6667	6.61578
194	R2	0.133333	0	0.933333	0.0333333	0.0666667	0	0.466667	21	28.2	10.4846
195	R2	0.2	0	1.2	0.0333333	0.0666667	0.0666667	0.2	21.6667	18.2	16.1392
196	R2	0.35	0.033	1.8	0.1	0.1	0	0.1	33.6	43.1	5.69838
197	R2	0.0833333	0.0666667	0.666667	0.0333333	0.0333333	0	0.4	15.5333	24.7333	10.2588
198	R2	0.05	0.05	0.95	0.025	0.0165	0.05	0.225	13.25	17.65	11.1218
199	R2	0.0833333	0	0.583333	0.0833333	0.0833333	0.0833333	0.583333	13.3333	33.528	8.70124
200	R2	0.142857	0	0.714286	0.0714286	0.0714286	0.0714286	0.285714	13.9286	47.1636	8.33089
201	R2	0.142857	0	0.5	0.0714286	0.0714286	0.0714286	0.428571	15.1429	25.845	12.896
202	R2	0.0714286	0	0.5	0.0714286	0.0714286	0.0714286	0.5	10.1429	47.6	6.86362
203	R2	0.166667	0	0.583333	0.0833333	0.0833333	0.0833333	0.5	17.3333	53.7558	9.71724
204	R2	0.0833333	0	0.666667	0.0833333	0.0833333	0	0.5	13.9167	26.8203	6.36602
206	R2	0.0833333	0	0.666667	0.0833333	0.0833333	0.0833333	0.5	11.1667	23.1584	7.48737
207	R2	0.0833333	0	0.5	0	0.0833333	0	0.666667	16.6667	53.2426	5.39652
208	R2	0.166667	0	0.833333	0.0833333	0.0833333	0.0833333	0.583333	18.8333	37.3692	7.25253
209	R2	0.0833333	0	0.5	0.0833333	0.0833333	0	0.666667	12	33.2078	10.7033
210	R2	0.0833333	0	0.583333	0.0833333	0.0833333	0.0833333	0.666667	10.0833	59.3003	7.11186
211	R2	0.0833333	0	0.583333	0.0833333	0.0833333	0.0833333	0.583333	12.9167	26.0805	9.0036

## Sheet: R9 R11-R13
ID	DESDE_CODE	Psychiatrists	Nurses	SocialWorkers	OccupationalTherap	OtherProf	Users	LengthStay
111	R11	0	0.235294	0	0	0.411765	5.11765	58.8966
113	R11	0	0.043956	0	0	0	0.802198	312.712
134	R11	0	0.25	0.0625	0	1.25	4	369.594
138	R11	0.0555556	0.166667	0	0.0555556	0.222222	1.33333	261.333
123	R11	0.00025	0.025	0	0	0.2	0.8	365
130	R11	0	0.142857	0	0	0.285714	1	357.81
131	R11	0	0.133333	0	0	0.333333	1	365
133	R11	0	0.0877193	0	0	0.192982	0.842105	346.062
115	R11	0	0	0	0	0.285714	5.35714	42.76
117	R11	0	0	0	0	0.428571	1	365
118	R11	0	0	0	0	0.26087	1	344.478
144	R11	0	0.0512821	0	0	0.423077	1	363.346
145	R11	0	0.0465116	0	0	0.395349	1.04651	362.467
146	R11	0	0.0588235	0	0	0.382353	1.02941	361.743
147	R11	0	0.0701754	0	0	0.298246	1.03509	359.271
148	R11	0	0.102041	0	0	0.346939	0.979592	373.667
149	R11	0	0.0425532	0	0	0.361702	1	363.468
150	R11	0	0.0833333	0	0	0.583333	2.66667	136.875
159	R12	0.0196078	0.137255	0.0196078	0	0.156863	0.882353	347.133
160	R12	0.05	0.25	0	0	0.25	1.05	304.524
161	R12	0	0	0	0	0.25	0.25	365
162	R12	0.0005	0.05	0	0	0.3	0.85	364.706
164	R12	0	0.12	0	0	0.2	0.92	326.957
173	R12	0	0	0	0	0.15	1.175	259.979
174	R12	0	0.0588235	0	0	0.117647	1.41176	270.708
188	R12	0	0	0	0	0.25	1.125	324.111
190	R13	0.0384615	0	0	0	0.307692	1.88462	151.245
191	R13	0	0	0	0	0.155	1	365
256	R9	0	0.333333	0	0	0.333333	1	365

## Sheet: O8-O10
ID	DESDE_CODE	Psychiatrists	PsyTraining	Nurses	Psychologists	SocialWorkers	OccupationalTherapists	OtherProf	Contacts
43	O10	0	0	0.00903623	0.00387267	0	0	0.00258178	7.83881
45	O10	0.00257732	0	0.00945017	0.000859107	0.000859107	0.000859107	0.000859107	9.8256
46	O10	0.000184672	0	0.00923361	0	0	0	0.00277008	8.89658
70	O8	0	0	0	0	0	0	0.145455	133.655
71	O8	0.00960306	0	0.0192061	0.00274373	0.00274373	0	0	9.64421
72	O8	0	0	0.0281899	0	0	0	0.0074184	35.9674
73	O9	0.00815217	0	0.0108696	0.0013587	0.000271739	0	0	9.95109
74	O9	0.00260417	0	0.00954861	0.00355903	0.00186632	0	0	11.0087
75	O9	0.00925926	0	0.0277778	0.00462963	0.000925926	0	0	21.5463
76	O9	0.00534759	0	0.0124777	0.000713012	0.000891266	0	0.0142602	20.0428
77	O9	0.00225577	0	0.00225577	0.00112788	0	0	0	10.6666
78	O9	0.00121655	0	0.00243309	0	0.000608273	0	0.000608273	0.989051
79	O9	0.00314227	0	0.00691299	0.00377072	0.00125691	0.00125691	0	10.01
80	O9	0.00252398	0	0.00504796	0.00252398	0.00151439	0.00100959	0	7.78395
81	O9	0.00653928	0	0.0073567	0.00245223	0.00490446	0.00326964	0.00163482	10.01
82	O9	0.00477707	0	0.0254777	0	0	0.00318471	0.00477707	15.7516
83	O9	0.00318471	0	0.0191083	0	0	0.00318471	0.00318471	9.98408
84	O9	0.0052161	0	0.00968703	0.00596125	0.00298063	0	0	12.0715
85	O9	0.00447094	0	0.00745156	0.00372578	0.00149031	0	0	7.49776
86	O9	0	0	0.037037	0	0	0	0.0493827	38.2099
87	O9	0	0	0.0333333	0	0	0	0.0166667	52.4333
88	O9	0	0	0.0540541	0	0	0	0.027027	52.5946
89	O9	0.00286369	0.00114548	0.0045819	0.00229095	0.00114548	0	0	6.6701
90	O9	0.00302572	0	0.00302572	0.00151286	0.00151286	0	0	7.3177
91	O9	0.0041841	0	0.0125523	0	0	0	0.0125523	14.795
92	O9	0.00405954	0	0.00541272	0.00202977	0.00270636	0	0	8.51827
93	O9	0.00341297	0	0.00341297	0.00341297	0.00341297	0	0	7.8942
94	O9	0.0023753	0	0.00712589	0.0023753	0	0	0	10.6603
95	O9	0	0	0.00968523	0	0	0.00242131	0	11.2857
96	O9	0.0113852	0.00379507	0.00948767	0.00227704	0.00189753	0.00151803	0.00379507	5.89374
97	O9	0.00587372	0	0.00954479	0.00293686	0.00183554	0.00183554	0	10.9772
98	O9	0.00584795	0	0.00584795	0.00350877	0.00175439	0.00116959	0.00116959	10.7175
99	O9	0.00469704	0	0.00751527	0.00281822	0.00140911	0.00140911	0.00140911	9.24612
100	O9	0.00400246	0	0.00708128	0.00277094	0.00123153	0.00123153	0.000615764	8.94797
101	O9	0.00445434	0	0.00668151	0.00445434	0.0013363	0.000890869	0.00178174	10.0886
102	O9	0.00391236	0	0.00234742	0.000782473	0	0	0	7.40001
103	O9	0.00303951	0	0.00911854	0	0	0	0	7.1003
104	O9	0.00296296	0	0.00888889	0.00296296	0.00444444	0.00296296	0.00444444	14.3541
105	O9	0.00252938	0	0.00885282	0.00126469	0.00126469	0.00379407	0.00126469	10.01
